# Supplementary material for: Validation of a Questionnaire Assessing the Link Between Affective State and Physical Activity in Adults: A Cross-Sectional Study
Source: J Clin Med. 2025 May 6;14(9):3210. doi: 10.3390/jcm14093210 (PMC12072974; doi:10.3390/jcm14093210)
Supplement: Supplementary file 1 [file jcm-14-03210-s001.zip]

Archive with 2 entries (2 files):
- Checklist S1.pdf
- File S2.pdf
